# Supplementary material for: Repositioning FDA-Approved Sulfonamide-Based Drugs as Potential Carbonic Anhydrase Inhibitors in Trypanosoma cruzi: Virtual Screening and In Vitro Studies
Source: Pharmaceuticals (Basel). 2025 May 1;18(5):669. doi: 10.3390/ph18050669 (PMC12114598; doi:10.3390/ph18050669)
Supplement: Supplementary file 1 [file pharmaceuticals-18-00669-s001.zip]

Archive with 1 entries (1 files):
- pharmaceuticals-3561029-supplementary.pdf
